# Supplementary material for: Targeted Liposomal Chemotherapies to Treat Triple-Negative Breast Cancer
Source: Cancers (Basel). 2021 Jul 26;13(15):3749. doi: 10.3390/cancers13153749 (PMC8345094; doi:10.3390/cancers13153749)
Supplement: Supplementary file 1 [file cancers-13-03749-s001.zip]

Archive with 1 entries (1 files):
- cancers-1302059-SI.pdf
